# Supplementary material for: The Effectiveness of Glutathione Redox Status as a Possible Tumor Marker in Colorectal Cancer
Source: Int J Mol Sci. 2021 Jun 8;22(12):6183. doi: 10.3390/ijms22126183 (PMC8226858; doi:10.3390/ijms22126183)
Supplement: Supplementary file 1 [file ijms-22-06183-s001.zip]

Archive with 1 entries (1 files):
- ijms-1219530-supplementary.pdf
